# Supplementary material for: Virtual Screening and Binding Analysis of Potential CD58 Inhibitors in Colorectal Cancer (CRC)
Source: Molecules. 2023 Sep 27;28(19):6819. doi: 10.3390/molecules28196819 (PMC10574072; doi:10.3390/molecules28196819)
Supplement: Supplementary file 1 [file molecules-28-06819-s001.zip]

Archive with 1 entries (1 files):
- molecules-2622537-supplementary.pdf
